# Supplementary material for: Genome-Wide Target Analyses of Otx2 Homeoprotein in Postnatal Cortex
Source: Front Neurosci. 2017 May 31;11:307. doi: 10.3389/fnins.2017.00307 (PMC5450002; doi:10.3389/fnins.2017.00307)
Supplement: Supplementary file 1 [file Table1.xlsx]

## Sheet: TableS1
Table S1. Schizophrenia related genes with Otx2 binding site around TSS in embryonic (E) and/or postnatal (P) forebrain
Genes carrying Otx2 BS within 5 kb around TSS in both embryo and P28 cortex (E/P) or only in P28 cortex (P) are shown. ‘genic’ indicates Otx2 BS in the gene is >5 kb distal from TSS. Sz genes are listed from Hess et al. (2016), Wu et al, (2016b) and website of DNA learning center of Cold Spring Harbor Laboratory (CSHL; https://www.dnalc.org/view/868-candidate-genes-for-schizophrenia.html).
SZ genes	source	peak	SZ genes	source	peak
Abcb9	SZDB	P	Man2A1	SZDB	P
Acsl6	SZDB	P	Man2A2	SZDB	P
Actr5	SZDB	genic	Mars2	SZDB	P
Ahi1	SZDB	E/P	Mau2	SZDB	P
Ambra1	SZDB	E/P	Mef2C	SZDB	genic
Anp32E	SZDB	E/P	Meis2	Hess	E/P
Apba2	Hess	P	Mir137	SZDB	P
Arhgap1	SZDB	E/P	Mmp16	SZDB	P
Arl6Ip4	SZDB	P	Mppe1	Hess	E/P
Arrdc3	Hess	E/P	Msl2	SZDB	E/P
Atf4	SZDB	E/P	Ndufa6	SZDB	P
Bag5	SZDB	E/P	Nek4	SZDB	P
Bbx	Hess	E/P	Ngef	SZDB	E/P
Bcl11B	SZDB	E/P	Npas3	SZDB	E/P
Cacna1C	SZDB	E/P	Nr4A2	SZDB	P
Cacnb2	SZDB	genic	Ntrk2	Hess	P
Cadm1	Hess	E/P	Ogfod2	SZDB	P
Casp7	Hess	genic	Pam	SZDB	genic
Cerk	Hess	P	Pcdh9	Hess	E/P
Ckb	SZDB	E/P	Pcdha8	SZDB	genic
Clu	Hess, SZDB	E/P	Pde4B	SZDB	E/P
Cmya5	SZDB	genic	Pitpnc1	Hess	E/P
Cnnm2	SZDB	E/P	Pitpnm2	SZDB	P
Cnot1	SZDB	E/P	Pla2G15	SZDB	genic
Cnr1	SZDB	E/P	Ppig	Hess	E/P
Comt	CSHL, SZDB	P	Ppp1R13B	SZDB	P
Cr1L	SZDB	E/P	Ppp1R16B	SZDB	P
Csmd1	SZDB	P	Ppp1r1b	CSHL	genic
Dgki	SZDB	genic	Ppp1R3D	Hess	P
Dhrs3	Hess	E/P	Prkg1	SZDB	E/P
Disc1	CSHL,SZDB	genic	Prr12	SZDB	E/P
Dopey2	SZDB	P	Ptprn2	SZDB	genic
Dtna	Hess	E/P	Ranbp1	SZDB	E/P
Egr1	SZDB	E/P	Rgs4	CSHL,SZDB	P
Emx1	Hess	E/P	Rgs6	SZDB	P
Ep300	SZDB	P	Rilpl2	SZDB	E/P
Etf1	SZDB	P	Rtn4R	SZDB	genic
Gabra2	Hess	E/P	Satb2	SZDB	E/P
Gabrb3	SZDB	P	Serp1	Hess	E/P
Gad1	SZDB	E/P	Sf3B1	SZDB	P
Gatad2A	SZDB	genic	Slc1A2	SZDB	E/P
Glis3	Hess	P	Slc1A3	SZDB	E/P
Gria1	SZDB	P	Slc1A4	Hess	E/P
Gria4	SZDB	P	Slc25A1	SZDB	genic
Grin2B	SZDB	E/P	Slc32A1	SZDB	E/P
Grm3	CSHL, SZDB	P	Smdt1	SZDB	genic
Gstm1	SZDB	P	Sugp1	SZDB	P
Hcn1	SZDB	P	Taok2	SZDB	genic
Hint1	SZDB	E/P	Tcf4	SZDB	E/P
Hirip3	SZDB	E/P	Thap2	Hess	E/P
Hs3St3B1	SZDB	P	Thoc7	SZDB	E/P
Hspa9	SZDB	E/P	Tmem47	Hess	E/P
Hspd1	SZDB	P	Trank1	SZDB	genic
Igdcc4	Hess	P	Trmt2A	SZDB	E/P
Il1B	SZDB	genic	Trmt61A	SZDB	P
Immp2L	SZDB	genic	Tsr1	SZDB	E/P
Inhbb	Hess	P	Tssk6	SZDB	E/P
Ino80E	SZDB	E/P	Tyw5	SZDB	P
Kalrn	SZDB	genic	Zdhhc5	SZDB	E/P
Klc1	SZDB	P	Zdhhc8	SZDB	P
Kras	Hess	E/P	Zkscan3	SZDB	P
Magi2	SZDB	E/P	Zswim6	SZDB	E/P

## Sheet: Table S2
Table S2. Enriched GO terms in genes with Otx2-bound TSS common between embryonic subpallium and P28 cortex
Category	Term	Count	P-Value
transcription
	transcription, DNA-templated	437	1.55e-51
	regulation of transcription, DNA-templated	458	9.58e-37
	negative regulation of transcription from RNA polymerase II promoter	192	2.15e-28
	positive regulation of transcription from RNA polymerase II promoter	233	6.41e-27
	positive regulation of transcription, DNA-templated	147	1.3e-20
	negative regulation of transcription, DNA-templated	141	8.93e-18
	covalent chromatin modification	75	1.78e-13
	regulation of transcription from RNA polymerase II promoter	98	6.05e-13
development
	nervous system development	100	1.29e-15
	multicellular organism development	201	5.67e-14
	axon guidance	48	4.39e-11
	forebrain development	35	5.49e-11
	neuron migration	41	5.45e-10
	in utero embryonic development	71	4.29e-09
	cerebral cortex development	27	8.88e-09
	negative regulation of neuron differentiation	29	9.39e-09
	regulation of cell cycle	35	1.16e-07
mRNA processing
	mRNA processing	79	1.2e-10
	RNA splicing	57	2.18e-07
others
	rhythmic process	46	2.21e-12

## Sheet: Table S3
Table S3. Enriched GO terms in P28 cortex-specific genes with Otx2-bound TSS
Category	Term	Count	P-Value
transport
	transport	252	8.14e-13
	protein transport	91	5.05e-07
	intracellular protein transport	42	2.63e-05
	regulation of ion transmembrane transport	25	0.000754
transcription
	transcription, DNA-templated	226	4.14e-06
	regulation of transcription, DNA-templated	251	0.000385
protein catabolic process
	autophagy	31	9.27e-06
	protein ubiquitination involved in ubiquitin-dependent protein catabolic process	27	0.000181
	proteasome-mediated ubiquitin-dependent protein catabolic process	28	0.000242
	ubiquitin-dependent protein catabolic process	28	0.000583
	protein polyubiquitination	21	0.000889
signal transduction
	small GTPase mediated signal transduction	43	2.41e-05
phosphorylation
	phosphorylation	85	5.49e-05
	protein phosphorylation	78	0.000273
	protein dephosphorylation	26	0.000557
mRNA processing
	mRNA processing	49	0.000354
	RNA splicing	38	0.00093
others
	neuromuscular process controlling balance	16	0.00014
	endocytosis	32	0.000365
	apoptotic process	75	0.00089

## Sheet: Table S4
Table S4. Otx2 binding sites in glutamate / GABA receptor subunit genes
gene	receptor (previous name)	Otx2 BS
Gria1	GluR1	P
Gria2	GluR2	E/P
Gria3	GluR3	-
Gria4	GluR4	P
Grin1	NR1	-
Grin2a	NR2A	P
Grin2b	NR2B	E/P
Grin2c	NR2C	-
Grin3d	NR2D	-
Grin3a	NR3A	P
Grm3	mGluR3	P
Grm5	mGluR5	-
Grm8	mGluR8	E/P
Gabra1	GABAAR a1	E/P
Gabra2	GABAAR a2	E/P
Gabra3	GABAAR a3	-
Gabra4	GABAAR a4	P
Gabra5	GABAAR a5	-
Gabra6	GABAAR a6	-
Gabrb1	GABAAR b1	P
Gabrb2	GABAAR b2	E/P
Gabrb3	GABAAR b3	P
Gabrg1	GABAAR g1	-
Gabrg2	GABAAR g2	E/P
Gabrg3	GABAAR g3	P
Gabrd	GABAAR d	-
Gabre	GABAAR e	-
Gabrr1	GABAAR r1	-
Gabrr2	GABAAR r2	-
Gabbr1	GABABR 1	E/P
Gabbr2	GABABR 2	P

## Sheet: Table S5
Table S5. Otx2 binding sites in ODP genes (full list of Table3)
ODP gene	protein alias	implicated	source	peak
Clock			Kobayashi (2015) KO phenotype	E/P
Csgalnact1	CS-T1	CSPGs	Hou (2017) KO phenotype	P
Erbb4			Sun (2016)1) KO phenotype	-
Nrg1			Sun (2016)1) OE phenotype	-
Nptx2	NARP		Gu (2013)2) KO phenotype	-
Otx2			Sugiyama (2008) KO phenotype	E/P
Ntrk2	TrkB	BDNF	Huang (1999) OE phenotype	P
Igfbp5		IGF1	Tropea (2006) OE phenotype	E/P
Ddx6			Tropea (2006) candidate	P
Arc			Rietman.Table1.KO phenotype	P
Gad2	GAD65		Rietman.Table1.KO phenotype	E/P
Grin2a	NR2A		Rietman.Table1.KO phenotype	P
H2-D1	H2-D(b)		Rietman.Table1.KO phenotype	-
H2-K1	H2-K(b)		Rietman.Table1.KO phenotype	-
Hapln1	Crtl1		Rietman.Table1.KO phenotype	-
Lilrb	PirB		Rietman.Table1.KO phenotype	-
Lynx1			Rietman.Table1.KO phenotype	-
Plat	tPA		Rietman.Table1.KO phenotype	-
Prkar2a	PKA RII alpha		Rietman.Table1.KO phenotype	-
Prkar2b	PKA RII beta		Rietman.Table1.KO phenotype	E/P
Rtn4r	NgR		Rietman.Table1.KO phenotype	genic
Tnf	TNF-alpha		Rietman.Table1.KO phenotype	-
Ache		Acetylcholine	Rietman.Table2.candidate	E/P
Akap7	AKAP15	PKA	Rietman.Table2.candidate	P
Akt1	PKB	CREB, IGF-1	Rietman.Table2.candidate	-
Camk2d	CaMKII-delta	CamkII	Rietman.Table2.candidate	P
Cckbr	CCK2R	ERK, GABA receptors	Rietman.Table2.candidate	P
Cd44	PGP-1	CSPGs, ERK	Rietman.Table2.candidate	-
Crim1		IGF-1	Rietman.Table2.candidate	-
Ctdsp2	SCP2	Calcineurin	Rietman.Table2.candidate	E/P
Dnajc5	CSP	GABA receptors	Rietman.Table2.candidate	-
Gabrg2	GABAAR gamma2	GABA receptors	Rietman.Table2.candidate	E/P
Gnai1	Gialpha1	Serotonin	Rietman.Table2.candidate	E/P
Igf1		CSPGs, ERK, IGF-1	Rietman.Table2.candidate	-
Itpka		CamkII	Rietman.Table2.candidate	-
Mapk8	JNK1	ERK	Rietman.Table2.candidate	E/P
Nbea	neurobeachin	PKA	Rietman.Table2.candidate	-
Ncam1		CSPGs, PSA	Rietman.Table2.candidate	E/P
Nfatc3		Calcineurin	Rietman.Table2.candidate	-
Nlk		ERK	Rietman.Table2.candidate	E/P
Npy5r	Y5R	GABA receptors	Rietman.Table2.candidate	P
Phf21a	BHC80	HDAC	Rietman.Table2.candidate	E/P
Phip		IGF-1	Rietman.Table2.candidate	E/P
Ppm1l	PP2C epsilon	Calcineurin	Rietman.Table2.candidate	E/P
Ppp1r1b	PP1 sub. 1b	Calcineurin, BDNF	Rietman.Table2.candidate	genic
Prkaca	PKA cat. sub. α	PKA	Rietman.Table2.candidate	-
Rbbp4		HDAC	Rietman.Table2.candidate	-
Rtn4	Nogo-A	Myelin-related receptors	Rietman.Table2.candidate	-
Slc1a3	GLAS	GABA receptors	Rietman.Table2.candidate	E/P
Slit2		CSPGs	Rietman.Table2.candidate	-
Socs2		IGF-1	Rietman.Table2.candidate
Spock3	testican-3	CSPGs	Rietman.Table2.candidate	-
St8sia1	GD3 synthase	PSA	Rietman.Table2.candidate	-
Zfp207	Zep	CSPGs	Rietman.Table2.candidate	E/P
1) Sun, Y., Ikrar, T., Davis, M. F., Gong, N., Zheng, X., Luo, Z. D., et al. (2016). Neuregulin-1/ErbB4 Signaling Regulates Visual Cortical Plasticity. Neuron 92, 160–173. doi:10.1016/j.neuron.2016.08.033.
2) Gu, Y., Huang, S., Chang, M. C., Worley, P., Kirkwood, A., and Quinlan, E. M. (2013). Obligatory Role for the Immediate Early Gene NARP in Critical Period Plasticity. Neuron 79, 335–346. doi:10.1016/j.neuron.2013.05.016.

## Sheet: Table S6
Table S6. Differential expressed genes in Otx2-deficient interneurons
gene	control_FPKM	Otx2KO_FPKM	log2(fold change)	p value	q value
Acta2	1.14103	0.224182	-2.34759	5e-05	0.0239804
Adora2a	1.23155	4.18165	1.7636	5e-05	0.0239804
Cdr1	7.79144	4.14707	-0.909797	5e-05	0.0239804
Chac1	11.0147	16.7477	0.604537	5e-05	0.0239804
Flt1	0.617518	0.242209	-1.35023	5e-05	0.0239804
Fos	75.4297	54.6413	-0.465142	5e-05	0.0239804
Fosb	6.30787	4.22426	-0.578455	5e-05	0.0239804
Gpr116	0.596494	0.19614	-1.60462	5e-05	0.0239804
Gpr88	5.11289	12.9245	1.3379	5e-05	0.0239804
Inf2	0.674834	1.42497	1.07833	5e-05	0.0239804
Jun	18.37	12.6735	-0.535539	5e-05	0.0239804
Lrrc10b	0.505727	1.94116	1.94049	5e-05	0.0239804
Myh11	0.501243	0.163244	-1.61848	5e-05	0.0239804
Npas4	13.0932	9.12574	-0.520801	5e-05	0.0239804
Oxr1	196.981	93.9274	-1.06844	5e-05	0.0239804
Pde10a	15.3848	21.3551	0.473076	5e-05	0.0239804
Phgdh	4.04118	6.58633	0.704697	5e-05	0.0239804
Ppp1r1b	7.20687	19.1644	1.41098	5e-05	0.0239804
Ptprb	0.652934	0.238992	-1.44997	5e-05	0.0239804
Rec8	4.52228	2.00277	-1.17505	5e-05	0.0239804
Rprl3	3735.49	1512.66	-1.30421	5e-05	0.0239804
Scn4b	6.80135	15.3269	1.17217	5e-05	0.0239804
Slc7a5	12.7504	18.4401	0.532296	5e-05	0.0239804
Slco1a4	1.53075	0.693251	-1.14279	5e-05	0.0239804
Slco1c1	1.3006	0.416776	-1.64183	5e-05	0.0239804
Snora74a	5827.82	3691.74	-0.658654	5e-05	0.0239804
Sparc	3.75114	1.74249	-1.10618	5e-05	0.0239804
Tuba1c	2.39601	5.84771	1.28724	5e-05	0.0239804
Gm5506	7.64682	14.0583	0.878493	0.0001	0.0406939
Hhipl1	2.65607	4.41008	0.731512	0.0001	0.0406939
Pecam1	0.83701	0.226885	-1.88328	0.0001	0.0406939
Scarna2	200068	124670	-0.682373	0.0001	0.0406939
Syndig1l	1.75325	3.10147	0.822917	0.0001	0.0406939
Csf1r	1.70059	0.916763	-0.891419	0.00015	0.0544419
Eltd1	0.577383	0.191544	-1.59186	0.00015	0.0544419
Myl9	1.82249	0.299728	-2.60419	0.00015	0.0544419
Tgfa	0.485895	1.00317	1.04585	0.00015	0.0544419
6430706D22Rik	10.4005	6.32494	-0.71753	0.0002	0.0688667
Beta-s	9.24282	4.6743	-0.983584	0.0002	0.0688667
Nrgn	17.9128	26.0018	0.537615	0.00025	0.0799345
Tek	0.565193	0.197272	-1.51856	0.00025	0.0799345
Vwa5a	10.7394	7.25128	-0.5666	0.00025	0.0799345
Otof	0.621776	0.268889	-1.20938	0.0003	0.0936907
Abcb1a	0.621739	0.254001	-1.29148	0.00035	0.106822
Fn1	0.476372	0.223916	-1.08913	0.0004	0.119369
Ly6a	1.55717	0.371832	-2.06621	0.00045	0.131371
Tmem38b	4.5817	3.01697	-0.602784	0.00055	0.157148
Mgp	3.66625	0.782012	-2.22904	0.0006	0.167862
Epas1	0.638853	0.310569	-1.04057	0.0007	0.191843
Rgs5	5.50602	3.512	-0.648717	0.0008	0.214864
Junb	34.3154	25.7969	-0.411656	0.0009	0.236982
Cd4	0.239966	0.699246	1.54297	0.00095	0.245337
Cldn5	1.76726	0.706162	-1.32344	0.00115	0.291384
3110035E14Rik	6.41092	8.77853	0.453448	0.00135	0.312572
Actn2	1.71375	2.7072	0.659643	0.00135	0.312572
Cfh	0.493156	0.188879	-1.38458	0.0013	0.312572
Psph	9.79971	13.7084	0.48425	0.0013	0.312572
Rnu12	412.706	211.473	-0.96464	0.00135	0.312572
Tm4sf1	0.603274	0.0969192	-2.63796	0.00145	0.330035
Adcy5	10.4725	13.8095	0.399057	0.0015	0.335725
Ctss	2.77692	1.35436	-1.03588	0.0017	0.374251
Acvr1c	0.506001	0.811025	0.680605	0.00175	0.379044
Vtn	0.982509	0.388373	-1.33903	0.00185	0.394344
Serpina9	0.152627	0.796454	2.38359	0.0019	0.398673
Txnip	0.960334	0.450041	-1.09348	0.00205	0.42353
Syt2	38.4338	49.2644	0.358171	0.0021	0.427286
Cyr61	2.31209	1.30175	-0.828752	0.00215	0.430931
S1pr1	0.813598	0.390643	-1.05846	0.00235	0.46409
Foxp1	2.8337	3.76689	0.410685	0.0027	0.525483
Dach1	0.517156	0.884594	0.774414	0.0029	0.556344
Psat1	19.9195	25.7448	0.370098	0.00305	0.57688
Sox11	2.66363	1.99144	-0.419576	0.0031	0.578193
Gmip	1.66445	1.06509	-0.644072	0.0032	0.588668
Fli1	0.417166	0.15865	-1.39477	0.0033	0.598861
Gimap6	1.89868	0.97829	-0.956661	0.00365	0.653545
Slc7a1	8.79645	11.1846	0.346517	0.00375	0.662615
Nlrp5-ps	3.27074	2.07218	-0.658473	0.004	0.688667
Rmrp	16215	12335.5	-0.394514	0.004	0.688667
Arc	10.0027	7.61337	-0.393786	0.00415	0.705447
Akr1e1	18.1989	13.8142	-0.397699	0.0043	0.712898
Crym	0.917826	0.278761	-1.71919	0.00425	0.712898
Neat1	0.460613	0.192656	-1.25753	0.0044	0.72058
Coch	2.94609	4.19563	0.510087	0.00495	0.779499
Cx3cr1	1.03849	0.574775	-0.853416	0.00505	0.779499
F2r	4.33064	5.7759	0.415468	0.00495	0.779499
Kcns1	2.33213	3.37685	0.53403	0.00485	0.779499
Mpeg1	0.456626	0.213572	-1.09629	0.005	0.779499
Jund	23.7762	18.9447	-0.327726	0.0056	0.854573
Ly6c1	2.43717	1.09288	-1.15707	0.0058	0.865424
Sox4	5.6498	4.22252	-0.420097	0.00575	0.865424
Fcrls	1.2316	0.589487	-1.063	0.00605	0.892807
Slc2a1	9.94157	7.61741	-0.384174	0.00625	0.912296
Klf4	1.47982	0.922606	-0.681637	0.00635	0.914315
Ppp1r15a	13.244	10.2619	-0.368042	0.0064	0.914315
Cartpt	31.6872	24.1142	-0.394021	0.0067	0.937232
Mthfd2	6.54789	8.6781	0.406349	0.00665	0.937232
Gdpd5	2.66182	3.58834	0.430905	0.00685	0.93866
Vim	4.6726	3.19328	-0.549188	0.0068	0.93866
Ido1	0.125575	0.478692	1.93055	0.007	0.949525
Dusp1	42.1543	33.8879	-0.314912	0.0074	0.993746

## Sheet: Table S7
Table S7. GSEA of down-regulated biological processes in Otx2-defective interneurons
Category		Gene set size	FDR q-value
signal transduction
	Cell surface receptor linked signal transduction	352	0.001
	G protein coupled receptor protein signaling pathway	184	0.0068
transcription, RNA metabolism
	Negative regulation of transcription	131	0.0052
	Regulation of RNA metabolic process	336	0.0964
	Transcription DNA dependent	452	0.1161
	Regulation of transcription	401	0.1423
metabolism
	Negative regulation of metabolic process	183	0.0389
	Negative regulation of cellular metabolic process	182	0.0409
defense response
	Cellular defense response	15	0.0555
	Defense response	80	0.0834
	Immune response	83	0.1385
others
	Anatomical structure morphogenesis	202	0.0943
	Microtubule organizing center organization and biogenesis	15	0.0917

## Sheet: Table S8
Table S8. GSEA of up-regulated biological processes in Otx2-defective interneurons
Category		Gene set size	FDR q-value
proteolysis
	Proteolysis	137	0.0139
cellular respiration
	Cellular respiration	17	0.0234
	Energy derivation by oxidation of organic compounds	30	0.0559
metabolism
	Amine metabolic process	102	0.0185
	Carboxylic acid metabolic process	127	0.0234
	Cellular lipid metabolic process	171	0.0275
	Nitrogen compound metabolic process	113	0.0333
	Catabolic Process	177	0.0392
	Amino acid metabolic process	60	0.0508
	Alcohol metabolic process	63	0.0483
transport
	Intracellular transport	243	0.0141
translation
	Translation	128	0.0344

## Sheet: Table S9
Table S9. List of primers used for ChIP-qRT-PCR
	5' primer	3' primer
Pv-5'	TTTATGAGCTAATTGAAGGTAACAAGC	TTATTGATTGGAATCAGCACTAACTG
H19-5s	CAGCTGAGGAATCCTACATCAAG	GGACAGTGCAAAACAGGTGAAC
Nufip2	TAGAATCGTCAGTGGAATCTGCTAC	CTTCTATCGCTTTCTCTCCTTCAC
DCC-5	GCTCTGGCTGCCTACAGAAGGAT	GTAAAGGCAAGGATGACTTATGG

## Sheet: TableS10
Table S10. Summary of ChIP-seq and RNA-seq
<ChIP-seq>
Sample ID	Sample		reads	mapped unique	%	mapped >= 2	%	mapped total	%	unmapped	%
2016_014B_ChIP48_input	P28_cortex_input		56809874	44380816	78.12	10576036	18.62	54956852	96.74	1853022	3.26
2016_014B_Otx2-CH-2_IP	P28_cortex_Otx2-CH-2		56741570	46203699	81.43	9120572	16.07	55324271	97.5	1417299	2.5
2016_014B_Otx2-Operon2-2_IP	P28_cortex_Operon2-2		60137561	48398822	80.48	10058519	16.73	58457341	97.21	1680220	2.79
2016_014B_Otx2-RandD_IP	P28_cortex_Otx2-R&D		59286410	47599427	80.29	10037497	16.93	57636924	97.22	1649486	2.78
SRR1111979	RPE LMNB-WT		37507674	21240525	56.63	10163622	27.1	31404147	83.73	6103527	16.27
SRR1111980	RPE GFP-GFP		43109249	17042805	39.53	6623020	15.36	23665825	54.9	19443424	45.1
SRR1111982	NR OTX2-WT		42547410	15614023	36.7	5418207	12.73	21032230	49.43	21515180	50.57
SRR1111983	NR LMNB-WT		39555750	16067077	40.62	8669428	21.92	24736505	62.54	14819245	37.46
SRR2058057	BG E12.5 Otx2 rep1		27920565	19740346	70.7	6393259	22.9	26133605	93.6	1786960	6.4
SRR2058060	BG E12.5 Otx2 rep2		30789442	21761576	70.68	7142558	23.2	28904134	93.88	1885308	6.12
SRR2058063	BG E12.5 Otx2 rep3		23906163	17931124	75.01	4429066	18.53	22360190	93.53	1545973	6.47
SRR2058064	BG E12.5 Input rep3		25721339	18470869	71.81	5814938	22.61	24285807	94.42	1435532	5.58
<RNA-seq>
Sample ID	Sample	sex	reads	mapped unique	%	mapped >= 2	%	mapped total	%	unmapped	%
2014_009A_control_1	control_1	female	46988934	17493604	37.23	1302687	2.77	18796291	40.0015	28192643	60
2014_009A_control_2	control_2	male	50198495	17899674	35.66	5830488	11.61	23730162	47.2727	26468333	52.73
2014_009A_Otx2KO_1	Otx2KO_1	male	39324864	17431930	44.33	7008194	17.82	24440124	62.1493	14884740	37.85
2014_009A_Otx2KO_2	Otx2KO_2	male	46946043	22352985	47.61	9032418	19.24	31383429	66.85	15564567	33.15
2015_013A_control-3	control-3	female	55848887	24642411	44.12	9888274	17.71	34530685	61.8288	21318202	38.17
2015_013A_control-4	control-4	male	54306516	22567464	41.56	9125850	16.8	31693314	58.3601	22613202	41.64
2015_013A_Otx2KO-3	Otx2KO-3	female	56716995	23836182	42.03	9629746	16.98	33465928	59.0051	23251067	40.99
2015_013A_Otx2KO-4	Otx2KO-4	male	52356447	23274865	44.45	9389219	17.93	32664084	62.3879	19692363	37.61
